# Supplementary material for: A systematic review and meta-analysis of online versus alternative methods for training licensed health care professionals to deliver clinical interventions
Source: BMC Med Educ. 2017 Nov 23;17:227. doi: 10.1186/s12909-017-1047-4 (PMC5701457; doi:10.1186/s12909-017-1047-4)
Supplement: Supplementary file 2 — All study data. Contains data from all studies including those not suitable for inclusion in the meta-analyses. (XLSX 25 kb) [file 12909_2017_1047_MOESM2_ESM.xlsx]

## Sheet: All studies outcomes
Study ID	Outcomes						Comparison
	Satisfaction	Knowledge	Self-efficacy	Skills	Behaviour	Included in any MA
Bello 2005	Yes	Yes	No	Yes	No	No	Lecture
Beyea 2008	No	No	No	Yes	No	Yes	Lecture and workshop
Chenkin 2008	Yes	Yes	No	Yes	No	Yes	Lecture
Dimeff 2009	Yes	Yes	Yes	Yes	Yes	Yes	Manual and workshop
Fordis 2005	Yes	Yes	No	No	Yes	Yes	Workshop
Hearty 2013	No	Yes	No	No	No	Yes	Manual
Hugenholtz 2008	No	Yes	No	No	No	Yes	Lecture
Makinen 2006	No	No	No	Yes	No	No	Workshop
Maloney 2011	Yes	Yes	No	No	Yes	Yes	Workshop
Paladino 2007	No	Yes	No	No	No	Yes	Lecture
Platz 2011	No	Yes	No	No	No	No (change score)	Lecture
Sholomskas 2005	No	Yes	No	Yes	Yes	Yes	Manual and workshop
Simonsen 2014	Yes	Yes	Yes	No	No	Yes	Workshop
Worm 2013	No	Yes	No	No	No	Yes	Lecture

## Sheet: Knowledge
Study ID	Group	Mean	SD	CI	n	Timepoint	Measure (description)
Platz	Online	18.4	11.3		22	Immediately post training	Self-made knowledge (20-item MCQ)
	Control	28	8		22
Dimeff	Online	0.61	0.15		54	Immediately post training (and 12 weeks post)	82 MCQ test
	Control a (manual)	0.53	0.16		49
	Control b (face)	0.56	0.14		47
	Online	0.58	0.14		34	90 days post training	82 MCQ test
	Control a (manual)	0.5	0.17		36
	Control b (face)	0.52	0.15		36
Hearty	Online	90.9	6.8		14	Immediately post training	60 MCQ knowledge test
	Control	73.5	6.4		14
Worm	Online	92.7	3.51		21		25-item knowledge test
	Control	91.9	3.74		21
Maloney	Online	medium only			43	One week post training	30-item MCQ (0-30,) plus assignment (0-100)
	Control				49
Chenkin 2008	Online	78.8	7.3		11	2 weeks post training	20-item written test
	Control	80.3	6.6		10
Bello 2005	Online	medium only			28	48 hours post training	40 MCQ (30 mins)
	Control				28
Hugenholtz 2008	Online	65.12	9.59		37	Immediately after training	33-items (30 MCQ and 3 open)
	Control	64.37	8.97		35
Paladino 2007	Online	19.4	1.7		24	Immediately after training	Not reported
	Control	17.8	3.2		25
Sholomskas 2005	Online	40.2	7.1		24	Immediately after training	55-item MCQ
	Control (manual)	38.3	6.3		25
	Contol (seminar)	40.4	4.9		27
Fordis 2005	Online	Only reported graphically			44	Immediately post training (and 12 weeks post)	39-item MCQ and case vignettes
	Control (workshop)				49
Simonsen 2014	Online	11.6	2		92	Immediately after training	14 item MCQ
	Control	11.9	2		91

## Sheet: Practical skills
Study ID	Group	Mean	SD	CI	n	Time point	Measure (description)
Dimeff	Online	1.88	1.1		54	Immediately post training	Competency assessment 0-5 (6 points) (OSCE)
	Control a (manual)	1.88	1.31		49
	Control b (face)	2.11	1.14		47
	Online	1.76	0.87		34	90-days post training
	Control a (manual)	1.44	1.02		36
	Control b (face)	1.76	0.87		36
Chenkin 2008	Online	75	9.3		11		4 x 8-minute OSCE stations (pass = >70%)
	Control	77.8	3.6		10
Bello 2005	Online	medium only			28	48 hours post training	Competency assessment (total 65 points) (OSCE)
	Control	medium only			28
Makinen 2006	Online	26.1	NR		20	2 weeks post training	OSCE
	Control	28.9	NR		16
Sholomskas 2005	Online	Unable to combine multiple scores			24	Immediately post training	Competency assessed from role play
	Control (manual)				25
	Contol (seminar)				27
Sholomskas 2005	Online	Unable to combine multiple scores			22	4-months post training
	Control (manual)				21
	Contol (seminar)				24
Beyea 2008	Online	3.5	1.22		6	7 days post training	Pass / fail based on performance of the skill
	Control	3.36	1.31		14

## Sheet: Clinical Behaviour
Study ID	Group	Mean	SD	n	Timepoint	Measure (description)
Dimeff	Online	1.95	1.11	35	90-days post training	1-6 scale self-reported measure
	Control a (manual)	1.93	1.18	36
	Control b (face)	1.73	0.96	34
Maloney	Online	21.75	4.4	43	Not reported	Self-report
	Control (workshop)	21.88	3.24	49
Fordis 2005	Online	95.3	6.6	17	5 months post training	Appropriate treatment of patients (Chart review)
	Control (workshop)	92	7.5	19
Sholomskas 2005	Online	18.7	31.5	22	3-months post training	Self-reported use
	Control (manual)	13.3	12.1	21
	Contol (seminar)	18.6	17.3	24

## Sheet: Self-efficacy
Study ID	Group	Mean	SD	n	Timepoint	Measure (description)
Dimeff	Online	3.08	0.54	54	Immediately post training	49-item 5-point likert scale
	Control a (manual)	2.79	0.55	49
	Control b (face)	3.2	0.67	47
	Online	3.13	0.64	34	90-days post training
	Control a (manual)	2.96	0.61	36
	Control b (face)	3.06	0.64	36
Simonsen	Online	0.2	0.6	92	Short and medium term	0-3 likert scales
	Control (face)	0.3	0.6	91

## Sheet: Satisfaction
Study ID	Group	Mean	SD	n	Timepoint	Measure	Higher is better
Bello 2005	Online	median only		28	Immediately post training	3-items with score of 1-4 (total range for overall score 3-12)	Yes
	Control	median only		28
Chenkin, 2008	Online	39	NR	11	2 weeks post training	4 x 5-point likert scales (max score 50)	Yes
	Control	33	NR	10
Dineff 2009	Online	3.81	0.81	35	Immediately post training	14 x 5-point likert	Yes
	Control a (manual)	2.7	0.91	36
	Control b (workshop))	3.99	0.76	34
Fordis 2005	Online	NR	NR		Immediately after training and at 12 weeks	Not reported	NR
	Control (workshop)	NR	NR
Maloney	Online	25.73	5.14	43	One week post training	Not reported	Yes
	Control (workshop)	26.11	5.41	49
Simonsen 2014	Online	NR	NR		NR	Likerk 1-5 scale	NR
	Control	NR	NR

## Sheet: Studies not in MA
Knowledge	Result	Comparision
Bello	No sig diff	Lecture
Maloney	No sig diff	Workshop
Fordis	No sig diff	Lecture
Platz	Unclear	Lecture
Practical skills	Result
Bello	No sig diff	Lecture
Makinen	Sig favoured workshop	Workshop
Sholomskas	No sig diff	Workshop and manual
Satisfaction	Result
Fordis	No sig diff	Lecture
Chenkin	No sig diff	Lecture
Bello	Sig higher satisfaction	Lecture
Simonsen	No sig diff	Workshop

## Sheet: Adherence
From TIDieR Table	Bello 05	Beyea 07	Chenkin 08	Dimeff	Fordis	Hearty	Hugenholtz	Makinen 06	Maloney	Padalino 07	Platz	Sholomskas	Simonsen	Worm
Planned	Number and length of student and instructor log-in time calculated from software	Not reported	Used google analytics to track website usage	training completion was assessed at the post-training assessment via a single item that asked participants to self-report the percentage of the training they completed	User analytics		Not reported	None	Not reported	NR	NR		NR	Recorded time that each student spent on educational modules
Actual
Fidelity of learner adherence (attendance)	Each instructor spent a total of 90 mins interacting with students during the live discussions, plus 42-65 mins offline reviewing questions and preparing replies.	Not reported		As above	NR		Not reported	None	None	NR	NR		NR	Not reported
Fidelity of intervention delivery	Every student logged on at least 2 times (maximum 8). Average time sent online 6 hrs 56 mins. 54% logged in for all 3 live discussions, and 90% were present for at least 50% of total live discussion time.	Not reported	Participants logged into website an average of 3.4 times (range 1-7). Duration of use was self-reported with majority reporting one hour.	idelity of learner adherence (attendance) rate of training completion was 80.0% (self-report)	Ps spent a mean of 3.8 (2) hours accessing components of course. Mean time spent accessing educational components was 2.2 (0.8)	Says all randomised subjects completed project	Not reported		Self-reported length of time spent learning (Mean (SD) was 8.7 hours (6.6)).	NR	NR	Users reported spending 15.7 hours online	NR	Not reported
