# Supplementary material for: A systematic review and meta-analysis of online versus alternative methods for training licensed health care professionals to deliver clinical interventions
Source: BMC Med Educ. 2017 Nov 23;17:227. doi: 10.1186/s12909-017-1047-4 (PMC5701457; doi:10.1186/s12909-017-1047-4)
Supplement: Supplementary file 3 — Meta analysis data. Contain only the data from studies used in the meta-analyses. (XLSX 15 kb) [file 12909_2017_1047_MOESM3_ESM.xlsx]

## Sheet: Knowledge
Study	Online			Control				Final value or change score
	Mean	SD	n	Mean	SD	n
Chenkin 2008	78.8	7.3	11	80.3	6.6	10		Final value
Dimeff 2009 (manual)	0.61	0.15	54	0.53	0.16	49		Final value
Dimeff 2009 (workshop)	0.61	0.15	54	0.56	0.14	47		Final value
Hearty 2014	90.9	6.8	14	73.5	6.4	14		Final value
Hugenholtz 2008	65.12	9.59	37	64.37	8.97	35		Final value
Paladino 2007	19.4	1.7	24	17.8	3.2	25		Final value
Sholomskas 2005 (manual)	40.2	7.1	24	38.3	6.3	25		Final value
Sholomskas 2005 (workshop)	40.2	7.1	24	40.4	4.9	27		Final value
Worm 2013	92.7	3.51	21	91.9	3.74	21		Final value	Complex. Ecase vs classroom
Simonsen 2014	11.6	2	92	11.9	2	91		Final value

## Sheet: Practical skills
Study	Online			Control				Final value or change score
	Mean	SD	n	Mean	SD	n
Beyea 2008 (lecture)	3.5	1.22	6	3.57	1.13	7		Final value	Observer
Beyea 2008 (workshop)	3.5	1.22	6	3.14	1.46	7		Final value	Observer
Chenkin 2008	75	9.3	11	77.8	3.6	10		Final value
Dimeff 2009	1.88	1.1	54	1.99	1.23	96		Final value

## Sheet: Clinical behaviour
Study	Online			Control				Final value or change score
	Mean	SD	n	Mean	SD	n
Dimeff 2009 (manual)	1.95	1.11	35	1.93	1.18	36		Final value
Dimeff 2009 (workshop)	1.95	1.11	35	1.73	0.96	34		Final value
Fordis 2005	90.3	5.7	17	85.9	10.3	19		Final value
Maloney 2011	21.75	4.4	43	21.88	3.24	49		Final value
Sholomskas 2005 (manual)	18.7	31.5	22	13.33	12.1	21		Final value
Sholomskas 2005 (workshop)	18.7	31.5	22	18.6	17.3	24		Final value

## Sheet: Self efficacy
Study	Online			Control				Final value or change score
	Mean	SD	n	Mean	SD	n
Dimeff 2009	3.08	0.54	54	2.99	0.61	96		Final value
Simonsen 2014	2.3	0.5	92	2.2	0.6	91		Final value

## Sheet: Satisfaction
Study	Online			Control				Final value or change score
	Mean	SD	n	Mean	SD	n
Dimeff 2009	3.81	0.81	35	3.33	0.84	70		Final value
Maloney 2011	25.73	5.14	43	26.11	5.41	49		Final value
